# Supplementary material for: Learning curve and performance in simulated difficult airway for the novel C-MAC® video-stylet and C-MAC® Macintosh video laryngoscope: A prospective randomized manikin trial
Source: PLoS One. 2020 Nov 19;15(11):e0242154. doi: 10.1371/journal.pone.0242154 (PMC7676690; doi:10.1371/journal.pone.0242154)
Supplement: S1 Table — (XLSX) [file pone.0242154.s001.xlsx]

## Sheet: Sheet1
Participant (n = 21)	Video Stylet Time: lips to stable glottis view (sec)	Video Stylet Time: glottis view to ETT intubation (sec)	Video Stylet Time: ETT intubation to removal of device (sec)	C-MAC Video Stylet: total time to inutbation (sec)	Video Stylet VAS (difficulty 1-10)	Video Stylet POGO (%)	Video Laryngoscope Time: lips to stable glottis view (sec)	Video Laryngoscope Time: glottis view to ETT intubation (sec)	Video Laryngoscope Time: ETT intubation to removal of device (sec)	C-MAC Video Laryngoscope: total time to intubation (sec)	Video Laryngoscope VAS (difficulty 1-10)	Video Laryngoscope POGO (%)
1	10	6	1	17	2	100	8	6	2	16	3	10
2	10	5	1	16	2	100	16	9	2	27	4	10
3	13	10	2	25	2	100	12	23	2	37	6	10
4	10	21	1	32	4	100	9	10	2	21	5	10
5	13	11	1	25	4	100	13	9	1	23	5	0
6	10	15	1	26	3	100	14	7	3	24	4	10
7	11	8	1	20	3	100	28	6	2	36	5	40
8	6	6	1	13	2	100	12	8	1	21	3	10
9	13	10	2	25	4	100	13	5	3	21	3	50
10	6	4	1	11	1	100	6	6	2	14	2	10
11	4	8	2	14	2	100	12	13	1	26	4	10
12	10	2	1	13	2	100	7	5	1	13	2	10
13	4	6	2	12	2	100	16	8	2	26	6	10
14	20	8	1	29	4	100	10	9	2	21	3	60
15	9	13	1	23	2	100	15	12	2	29	4	10
16	7	10	1	18	1	100	16	6	4	26	3	30
17	13	4	1	18	3	100	7	7	1	15	2	50
18	10	5	1	16	2	100	10	8	3	21	3	20
19	5	3	1	9	1	100	38	74	3	115	9	5
20	9	7	1	17	2	100	8	5	2	15	2	20
21	10	4	1	15	2	100	15	9	2	26	4	10
POGO = percentage of glottic opening; VAS = visual analogue scale
