# Supplementary material for: Learning curve and performance in simulated difficult airway for the novel C-MAC® video-stylet and C-MAC® Macintosh video laryngoscope: A prospective randomized manikin trial
Source: PLoS One. 2020 Nov 19;15(11):e0242154. doi: 10.1371/journal.pone.0242154 (PMC7676690; doi:10.1371/journal.pone.0242154)
Supplement: S2 Table — (XLSX) [file pone.0242154.s002.xlsx]

## Sheet: Sheet1
	Video Stylet Total time to intubation (sec) n = 21
Trial 1	23	42	19	19	24	28	25	15	33	14	16	14	28	45	52	54	28	19	26	22	42
Trial 2	16	34	12	21	22	14	18	11	21	21	12	12	16	42	30	46	16	15	12	20	34
Trial 3	16	25	17	28	16	12	13	10	19	12	9	5	12	23	31	31	17	9	13	15	24
Trial 4	21	14	8	30	19	10	12	8	25	8	15	5	11	16	25	25	13	8	13	16	13
Trial 5	15	13	9	22	15	15	14	8	21	8	10	11	12	12	24	24	11	8	8	15	13
Trial 6	12	11	9	25	16	15	15	7	22	10	12	6	8	12	21	13	13	7	7	12	11
	Video Laryngoscope Total time to intubation (sec) n = 21
Trial 1	24	35	21	19	41	22	22	29	17	11	13	12	56	26	29	43	19	17	14	22	34
Trial 2	19	24	18	23	18	17	18	23	21	14	14	12	19	23	29	20	23	16	12	18	24
Trial 3	18	20	18	16	19	13	15	28	13	16	16	9	30	18	28	18	21	17	9	17	20
Trial 4	18	21	17	18	15	14	17	24	18	17	14	9	22	12	26	18	20	12	9	17	21
Trial 5	15	18	9	16	16	14	14	14	19	11	12	8	22	11	21	16	16	10	9	15	17
Trial 6	20	17	10	17	14	13	17	13	14	14	20	12	16	9	22	16	15	11	10	21	17
